# Supplementary material for: Morphoanatomical Changes in Eucalyptus grandis Leaves Associated with Resistance to Austropuccinia psidii in Plants of Two Ages
Source: Plants (Basel). 2023 Jan 12;12(2):353. doi: 10.3390/plants12020353 (PMC9867522; doi:10.3390/plants12020353)
Supplement: Supplementary file 1 [file plants-12-00353-s001.zip]

Archive with 1 entries (1 files):
- plants-2022813-supplementary.pdf
